# Supplementary material for: Optimization of Genomic Breeding Value Estimation Model for Abdominal Fat Traits Based on Machine Learning
Source: Animals (Basel). 2025 Sep 29;15(19):2843. doi: 10.3390/ani15192843 (PMC12523389; doi:10.3390/ani15192843)
Supplement: Supplementary file 1 [file animals-15-02843-s001.zip]

Archive with 1 entries (1 files):
- animals-3844901-supplementary.pdf
